# Supplementary material for: Artificial Intelligence Centrality in Psychotic Delusions and Violence Risk in Forensic Psychiatry: Retrospective Observational Study of Judicial Decisions
Source: J Med Internet Res. 2026 May 20;28:e93349. doi: 10.2196/93349 (PMC13234535; doi:10.2196/93349)
Supplement: Multimedia Appendix 1 [file jmir_v28i1e93349_app1.xlsx]

## Sheet: Grille_codage_SOQUIJ_IA
Reference ID	Tribunal	Decision's date	Type of request	Canadian Criminal Code Article	Age	Sex	Residential Situation	Familial Situation	Financial Situation	Premorbid functioning level	Judicial History	Primary Diagnostic	Comorbidities	Presence of Psychosis	Type of Delusion	Presence of Hallucinations	Insight	Observance to Medication	observance_medicamenteuse_ant	Therapeutic Alliance	AI explicitly mentioned	ia_mentionnee	Terminology used	Other terms used	Role of AI	AI causation or attribution	Behaviors associated with AI	Temporality of AI	Self Dangerosity	dangerosite_pour_soi_ant	dangerosite_pour_autrui	Dangerosity towards others	Link between AI and dangerosity	Judgment Summarized	Credibility of Patients according to the Tribunal	Final Decision	Decision's motifs	Role of AI with regards to the decision
2019 QCTAQ 06593	TAQ	July 5, 2019	Release from involuntary hospitalization	Article 21 of the Act respecting the protection of persons whose mental state presents a danger to themselves or others	Not specified	M	Lived alone in an apartment	“The applicant was brought to the hospital by police on April 3, 2019, at the request of his entourage (sister and ex-partner), who were concerned about his suicidal thoughts and plans.” “Married approximately eight (8) years ago.” “Has lost all significant people in his entourage. His ex-wife is in City A, but his entire family is [in Province A].”	Indebted by several thousand dollars and has progressively lost all significant social ties. 2. He is indebted and at significant risk of becoming homeless. 3. He reports earning approximately $2,000 per month on average but had no income for the year 2018, as he invested everything in his “manifesto.” He applied for social assistance from the hospital. 4. “He wants to be discharged and will acce…	“…that the applicant is a professional writer, married approximately eight (8) years ago and highly functional.” “He is an English teacher who lived alone.”	Absence	Bipolar I Disorder	Major Depressive Disorder	Yes	Control; Mystical; Technological; Persecutory	Not specified / Uncertain	Absent	Adherence	Refus	Difficult	Yes	oui	Artificial intelligence	Artificial intelligence devices; a form of artificial intelligence	Controlling agent / Source of commands	Direct	Suicidal ideation; Risk behaviors	Future	Not specified	oui	non	Not specified	Yes	Psychotic mania with grandiose (messianic) delusions and influence (future AI), evolving since 2016 with progressive functional deterioration and complete loss of insight. Prior immediate danger: suicidal message with act (purchase of heroin) motivated by an auditory command from AI → hospitalization justified. Persistent impairment of judgment: despite recent behavioral improvement (better contr…	Limited / cautious	Revocation of in-hospital detention	“From the documentary and testimonial evidence, we find that the applicant remains psychotic, demonstrates impaired judgment and very limited insight. However, the treating psychiatrist reports that he has not expressed suicidal ideation in the past two weeks and does not present a danger to others.”	central
2025 QCTAQ 11172	TAQ	November 13, 2025	Challenge to involuntary hospitalization	Article 21 of the Act respecting the protection of persons whose mental state presents a danger to themselves or others	22	M	Lived with his mother	Lives with his mother; father present in the clinical picture (mentioned as a target of threatening statements and delusional beliefs); mother present as a witness at the hearing	Unemployed; steps to obtain social assistance benefits completed without his prior authorization (according to him); claims to have sufficient financial capacity to rent an apartment	Not specified	Not specified	Unspecified Schizophrenia Spectrum and Other Psychotic Disorder	Autism Spectrum Disorder (provisional)	Yes	Persecutory; Religious; Technological (including AI)	Not specified	Absent	Adherence	Refus	Not specified	Yes	oui	Artificial intelligence	Camera; “He also believes that his mother is an artificial intelligence” (para. 15); “checking her eyelids and the back of her ears to verify that she is not an artificial intelligence” (para. 34)	Persecutory agent	Direct	Violent behaviors	Current	Yes	non précisé	oui	Yes	Yes	The treating psychiatrist considers that Mr. is experiencing an unstable psychiatric disorder with active psychotic symptoms (persecutory delusions, thought disorganization). Medication nonadherence leads to deterioration of mental state. Without treatment, high risk of recurrence of dangerous behaviors. Symptoms guide his actions. No insight and no recognition of the need for treatment. Return t…	Low	Maintenance of in-hospital detention	(1) Lack of insight regarding risks; (2) Refusal of pharmacological treatment and high likelihood of discontinuation if detention is lifted; (3) Active psychotic symptoms (persecutory, paranoid delusions); (4) Recent history of violence toward his mother (more than twelve blows to the head); (5) Threatening statements toward his parents; (6) No realistic discharge plan; (7) Impulsivity and harass…	central
2024 QCTAQ 07484	TAQ	July 23, 2024	Annual audience	Section 672.81(1) of the Criminal Code	Not specified	M	Lives with his father and younger sister	Parents very involved; lives with his father and younger sister; no longer has any contact with the victim (his brother’s partner); socially isolated; all family members use marijuana, but avoided doing so in his presence	Participates in the PAAS-Action program at Organization A approximately 20 hours per week; considering returning to the labour market	Had participated in activities at Carrefour Jeunesse Emploi; history of dyslexia and dysorthographia; history of learning disorder	Not specified	Schizophrenia	Attention-Deficit/Hyperactivity Disorder; Obsessive-Compulsive Disorder; Social Anxiety Disorder; Specific Learning Disorder; Autism Spectrum Disorder (rule out)	Yes	Grandiose; Technological (including AI)	Auditory	Present	Adherence		Good	Yes	oui	Artificial intelligence; machine	Machine	Moral or existential justification	No	Not specified	Future	No	Non précisé	non	Yes	No	Normal mental status exam with well-structured thinking; grandiose elements not frankly delusional at the time of the judgment; no suicidal or homicidal ideation; fairly good insight; no longer represents a significant risk.	Implicitly positive	Unconditional discharge	No longer represents a significant risk / compliant with medication / accepts the diagnosis / has respected conditions / good therapeutic alliance / excellent insight / expresses remorse / presence of parents constitutes a protective factor.	not discussed
2021 QCTAQ 10126	TAQ	October 5, 2021	Challenge to involuntary hospitalization	Not specified	28	M	Housing instability; lived with parents and friends after returning from Country A	Has parents (with whom he lived and plans to return upon discharge); has friends (with whom he attended a gathering). Mentions having had conflicts with certain colleagues and members of management in the context of his employment.	Worked as a tax auditor in an accounting firm until June 2020; was on sick leave for two months following a simulated post-traumatic stress condition; left Country A with insurance premium funds; was dismissed during 2020	Tax auditor; high intellectual potential and educational level; “drastic functional breakdown considering prior intellectual potential and educational level”	Detained from June 12 to June 16, 2021 following various charges including mischief (damage to property valued at $230 in a convenience store); committed the offence voluntarily in order to be arrested and appear before a judge (para. 12)	Unspecified Schizophrenia Spectrum and Other Psychotic Disorder	Cannabis Use Disorder; Stimulant Use Disorder (rule out); Autism Spectrum Disorder	Yes	Grandiose; Persecutory	Auditory	Absent	Refusal	refus	Not specified	Yes	oui	Artificial intelligence	Artificial intelligence tool	Moral or existential justification	No	Risk behaviors	Current	No	Non précisé	non	Yes	Yes	Psychiatrist #1 (para. 16): “the severe disturbance of his mental state, untreated for several months, means that he presents a danger to himself and others.” Psychiatrist #2 (para. 17): considers “the context of the applicant’s disorganization of thought and behavior and the fact that he wishes to leave hospital although he requires treatment and supervision.” Psychiatrist #3 (para. 21, 26): the…	High — the court gives credence to the patient’s testimony	Revocation of in-hospital detention	(1) No suicidal ideation since hospitalization; (2) Good collaboration despite arrogant attitude; (3) No violent acts or problematic behaviors requiring intervention during hospitalization (no code white, PRN medication, or seclusion); (4) Dangerousness conclusion not sufficiently articulated beyond the initial facts; (5) Calm and organized behavior at the hearing; (6) Transparent testimony; (7) …	marginal
2023 QCTAQ 1232	TAQ	December 4, 2023	Application to tighten conditions following breach of release conditions	Sections 672.38 et seq. of the Criminal Code; section 672.81(2) of the Criminal Code; section 672.5(13) of the Criminal Code	33	M	Housed by his retired father in Duparquet between May 2022 and August 2023	Single and without children; housed by his retired father; family and social network not providing structure; social isolation; father withdrew from his life following the incidents	Has not worked for many years; recipient of social assistance benefits	Not specified	Numerous prior criminal records and pending charges	Schizophrenia	Antisocial Personality Disorder; Attention-Deficit/Hyperactivity Disorder; Stimulant Use Disorder; Cannabis Use Disorder; Cocaine Use Disorder; Mild Intellectual Disability	Yes	Grandiose; Persecutory; Somatic; Technological	Not specified	Absent	Refusal	refus	Difficult	Yes	oui	Artificial intelligence	Artificial intelligence injected into him; artificial intelligence administered by injection	Controlling agent; Persecutory agent	Indirect	Refusal of care	Current	Not specified	Non précisé	oui	Not specified	No	Disturbed mental state with active positive symptoms, multiple delusions (grandiosity, persecution, somatic). Poor collaboration with treatment, refusal of pharmacologic adjustments. Substance use acts as a catalyst for psychotic symptoms. Accused may act on delusional beliefs. Symptom exacerbations recur with substance use. Refusal of adjustment prevents stabilization. Significant chronic risk e…	Implicitly not credible — particularly preoccupied by delusional ideas, making his statements difficult to follow (¶43, ¶49)	Strict detention (tightening of release to strict detention) with inter-hospital transfer to Institute A (measure ¶79)	Disturbed mental state with active psychotic symptoms; pervasive delusional ideas despite abstinence; ability to act in accordance with delusions; difficult collaboration with treatment; refusal of pharmacologic adjustment; lack of insight; substance use exacerbating symptoms; recent problematic behaviors; absence of family support; social isolation; seriousness of charges and past history; need …	central
2022 QCTAQ 04426	TAQ	April 25, 2022	Annual audience	Section 19 of the Administrative Justice Act (CQLR, chapter J-3); section 2.1 of Schedule I to the Administrative Justice Act; sections 672.38 et seq. of the Criminal Code; section 672.81(1) of the Criminal Code; section 672.54 of the Criminal Code; section 672.5401 of the Criminal Code; section 672.56 of the Criminal Code; section 672.45(2) of the Criminal Code; section 672.47 of the Criminal Co…	37	M	"Has been living with his parents since March 2021" para. 12	Only child, single and without children. Lives with his parents, who constitute his limited support network (and who were also victims of the 2018 offences). Father described as rather violent, with psychological violence and abuse of power throughout childhood. Mother reportedly had a depressive episode in the past. Has one non-substance-using friend with whom he plays chess.	Receives social assistance. Did not wish to return to the labour market. Completed two detoxification treatments (at age 19 at the Court’s request, and at age 24 voluntarily but incompletely)	Did not complete secondary school. “Mr. does not meet the criteria [for SIV], that is, he is autonomous” para.18	Judicial history present (appendix to the judgment). History of criminal behaviour until recently, non-adherence to treatment, and failure to comply with rules	Schizophrenia	Amphetamine-Type Substance Use Disorder; Antisocial Personality Disorder; Cannabis Use Disorder	Yes	Grandiose; Persecutory; Control; Technological (including AI)	Auditory	Absent	Adherence	refus	Fragile	Yes	oui	Artificial intelligence	“He spoke about artificial intelligence and intertwined various themes including vampires, the Bermuda Triangle, the Big Bang theory, the September 11 attacks, etc.”	Not specified for the current period (2022), as AI-related delusions are no longer verbalized	No	No behavior explicitly linked to AI in this judgment	Not specified	No	incertain	oui	Yes	No	The patient no longer displayed active psychotic elements at discharge from Rivière-Rouge hospital and returned to live with his parents. We have seen him five times since the last hearing. He complied with release conditions. In interview, he appeared stable and without psychotic elements except for longstanding auditory hallucinations described as positive, non-distressing, low-intensity voices…	Implicitly low	Maintenance of conditional discharge (with delegation of authority)	Significant public safety risk confirmed; stability entirely dependent on treatment adherence and abstinence; poor insight regarding illness and need for treatment; risk of destabilization if left to himself; minimization of the seriousness of the 2018 offenses; antisocial history increases risk to others; anger directed toward father, who is primary support and housing provider; persistent resid…	central
2012 QCTAQ 061091	TAQ	July 10, 2012	Annual audience	Sections 672.38 et seq. of the Criminal Code	19–20	M	Apartment with a roommate	Mother present and involved (initial referring contact for hospitalization, testified at hearing, patient eats at her home). Father mentioned but living in another city. Sister mentioned. Strained relationship with mother leading to departure from maternal home. Roommate (recently moved out). Friend with whom he stayed temporarily.	Receives social assistance benefits at the employment project rate. Studied management information systems at CEGEP for two semesters before dropping out due to lack of energy. Had a job interview where he was hired and called back an hour later to be told he was no longer needed. Would like to find employment but feels too fatigued. Had a wireless internet service project with a partner that fai…	Studied management information systems at CEGEP (2 semesters completed before withdrawal). Interest and aptitude in computing. “He reports having studied management information systems at CEGEP for 2 semesters and having discontinued because he no longer had the energy to continue” para.13	Verdict of Not Criminally Responsible on account of Mental Disorder (NCR) rendered November 15, 2010 for break and enter into a dwelling house with intent to commit an indictable offence (offence of March 21, 2010). No other prior record mentioned	Unspecified Schizophrenia Spectrum and Other Psychotic Disorder	Not specified	Yes	Grandiose (dominant); Technological (including AI); Paranoid	Not specified	Absent	Uncertain		Fragile	Yes	oui	Artificial intelligence	Artificial intelligence randomly selecting people to obtain information about other countries	Controlling agent	No	Not specified	Current	Not specified	Non précisé	non	Not specified	No	Psychotic relapse in February–March 2012 when he was no longer taking antipsychotics (tapered in fall 2011 by mutual agreement to clarify diagnosis) and had resumed cannabis use. Precise etiology remains to be determined (substance-induced psychosis vs schizophrenia). Presented with technological and grandiose delusions: IT project for an “autonomous system to equitably distribute resources,” a t…	Implicitly favorable — the court credits the patient’s testimony regarding absence of violence and finds he does not present a significant risk	Unconditional discharge	The evidence does not allow the conclusion that the accused represents a significant public safety risk due to his mental state. He has not taken medication since November 28, 2011 without presenting dangerousness. He has never struck or threatened anyone. He does not believe he represents a significant risk. Maternal support is present. The prosecutor recommends unconditional discharge. The Boar…	marginal
2025 QCTAQ 07362	TAQ	July 21, 2025	Challenge to involuntary hospitalization	Not specified	39	M	Temporary housing (with parents)	Single, without children; family network present (parents and sister involved in care)	Social worker employed in the public health system	Residential autonomy (homeowner); stable employment as a social worker	Not specified	Schizophrenia	Not specified	Yes	Persecutory; Control; Technological (including AI); Other (Misidentification)	Auditory; Visual; Cenesthetic	Absent	Refusal		Difficult	Yes	oui	Artificial intelligence	“Artificial intelligence” / “the artificial intelligence”; “he verbalized that they were not his ‘real parents’ or that they were constructions of artificial intelligence”	Persecutory agent	Indirect	Violent behaviors; Risk behaviors	Not specified	No	oui	oui	Yes	Yes	“Overall, the diagnosis of late-onset schizophrenia now appears confirmed given the longstanding presence of perceptual abnormalities (auditory-verbal, visual and cenesthetic hallucinations) and delusional ideas notably with themes of persecution, bodily transformation, and misidentification. The patient categorically refuses medication management of this condition, which has led to several episo…	Implicitly low / not credible	Maintenance of in-hospital detention	Persistence of dangerousness to self and others; lack of insight; refusal of medication/treatment; untreated mental illness impairing judgment; absence of improvement since the Québec Court judgment.	central
2024 QCTAQ 04520	TAQ	May 3, 2024	First audience	Section 672.47 of the Criminal Code; section 19 of the Administrative Justice Act (CQLR, chapter J-3); section 2.1 of Schedule I to the same Act; section 672.54 of the Criminal Code; section 672.5401 of the Criminal Code; section 672.56 of the Criminal Code	40	M	Homeless (no fixed address)	Single and without children	Income security benefits	Not specified in detail; significant crack use and homelessness for several years	“The accused has had previous dealings with the justice system: see appendix.”	Schizophrenia	Stimulant Use Disorder; Cannabis Use Disorder; Borderline Intellectual Functioning; Antisocial Personality Traits	Yes	Persecutory; Control; Technological (including AI)	Auditory; Visual	Absent	Adherence	inobservance historique	Difficult	Yes	oui	Artificial intelligence	“That an actor was speaking to him through artificial intelligence or telepathy”	Controlling agent	Direct	Violent behaviors	Current	No	Non précisé	oui	Not specified	No	We believe Mr. continues to represent a significant danger to society. The persistence of psychotic elements to which he gives us limited and inconsistent access, his poor reliability, the seriousness of his acts, the burden of his judicial history, his lack of insight, his intellectual limitations, his unpredictability, the precariousness of his social situation, his substance use disorder, and …	Not addressed explicitly; implicitly low given acknowledged concealment and unpredictability	Detention in hospital (maintained)	Significant public safety risk (primary factor); persistence of psychotic elements with limited access to thought content; poor reliability; seriousness of the acts committed; substantial criminal history; lack of insight; intellectual limitations; unpredictability; social precariousness; substance use; past non-adherence to treatment.	central
2024 QCTAQ 04121	TAQ	April 8, 2024	First audience	Section 672.47 of the Criminal Code; section 672.54 of the Criminal Code; section 672.5401 of the Criminal Code	35	M	"Resides in an apartment" para. 11	Single and without children; maintains relationship with parents and younger brother	Worked as an IT analyst for the government; on disability insurance since September 2022; attempted return to work in February 2024 (interrupted after half a day)	“Worked as an IT analyst for the government”	No known prior criminal record (other than the current charges)	Schizoaffective Disorder, Bipolar Type	Alcohol Use Disorder; Narcissistic Personality Traits	Yes	Persecutory; Grandiose	Not specified	Present (current assessment, after initiation of clozapine) – Improved	Adherence		Good	Yes	oui	Artificial intelligence	Artificial intelligence (in the context of end-of-world concerns) (¶21)	Not specified	No	Functional disorganization	Future	Not specified			No	No	Extract from psychiatrist testimony and report (paras. 18–20): “The accused collaborates well with the SIM team. The alliance is good. He accepts clozapine and recognizes its benefits. He takes it regularly, tolerates it well, but experiences morning fatigue. In November 2023, he accepted the addition of another medication (Abilify) to regain energy… The accused has strong interest in artificial …	Implicitly favorable — the Board values the patient’s insight and treats his testimony as a reliable indicator of stability (para. 21, 26, 28)	Unconditional discharge	Protective factors (determinative for unconditional discharge): significantly stabilized mental state since introduction of clozapine; improved insight and judgment; awareness of early relapse signs; ability to seek help; collaboration with medication and follow-up (SIM and psychiatric); absence of substance dependence; no criminal history outside decompensation-related events; ability to maintai…	marginal
2018 QCTAQ 05793	TAQ	May 23, 2018	Annual audience	Section 672.81(1) of the Criminal Code; section 672.56 of the Criminal Code; section 672.54 of the Criminal Code	Not specified	M	Foster residence (with difficulties)	Personal network limited to his mother	Recent employment as a janitor (November 2017); eligible for medication coverage for six years despite employment; recent job loss (approximately two weeks before the hearing); working on a patent application	Not specified	Not specified	Not specified	Not specified	Yes	Technological (including AI); Grandiose (grandiose projects)	Auditory	Absent	Adherence		Good	Yes	oui	Artificial intelligence	July 5, 2017: “Speaks about people who supposedly have artificial intelligence.”	Not specified	Not specified	Not specified	Not specified	Not specified			Yes	No	para. 7: “he emphasizes that the lack of insight is permanent and the denial is irreversible.” para. 8: “The accused’s mental state is stable but must be monitored closely. Follow-up is going well and collaboration is present.” para. 6 (November 1, 2017): “He says he is well aware; repeated psychoeducation even though I remain of the view that the lack of insight is permanent, and of the risks of…	Implicitly limited: the court records the accused’s testimony without explicit comment on credibility. The decision relies on the medical expert’s assessment of persistent risk despite improvements reported by the accused	Conditional discharge (maintained): release under strict conditions; Intensive Community Follow-Up (SIM); delegation of authority to hospital director; reside at an address approved by hospital director; comply with treatment team recommendations; abstain from alcohol; abstain from drugs; keep the peace	The accused continues to represent a significant public safety risk due to ongoing stressors (financial, occupational, environmental, new apartment, job loss), lack of insight and irreversible denial of illness, fragile situation requiring close monitoring, and persistently active delusional content (grandiose projects). Positively, he accepts medication and SIM follow-up, which are essential.	marginal
2010 QCTAQ 10510	TAQ	November 22, 2010	Challenge to involuntary hospitalization	Section 21 of Act P-38.001; section 110 of the Administrative Justice Act; section 29 of the Civil Code of Québec	Not specified	M	Temporary housing (halfway house / therapeutic residence)	Not specified	Prior detention at the Québec Detention Centre	Not specified	Para. 5: “is on probation… three arrest warrants for breaches of probation”	Unspecified Schizophrenia Spectrum and Other Psychotic Disorder	Alcohol Use Disorder; Stimulant Use Disorder; Antisocial Personality Traits; Borderline Personality Traits; Substance-Induced Psychotic Disorder	Yes	Persecutory; Grandiose; Technological (including AI)	Auditory	Absent	Adherence		Not specified	Yes	oui	Artificial intelligence	Para. 5: “his invention of an artificial intelligence that allows him to create and manage robots across the planet” / “deprived of his rights… privileges of a wealthy man”	Moral or existential justification (primary); Grandiose agent (secondary)	Indirect	Violent behaviors (indirect association); Functional disorganization (indirect association)	Current	Yes			Yes	No	Para. 5: “During his hospitalization, Mr. did not display hostility or aggressiveness and benefitted from institutional supervision… Without the intervention of specialized settings… the risk… is significant… In summary, Mr. currently presents a psychotic state with spontaneous delusional activity and unshakeable convictions… very intense auditory hallucinations… absolutely convinced he has no me…	Implicitly low due to acknowledged delusions and lack of insight	Maintenance of in-hospital detention (application dismissed)	Existing dangerousness to self and others; lack of insight; persistent unpredictability; ongoing fragility; lack of delusional control; risk linked to unrealistic projects.	marginal
2024 QCTAQ 10100	TAQ	October 7, 2024	Annual audience	Section 672.81(1) of the Criminal Code; section 672.56 of the Criminal Code; section 672.54 of the Criminal Code; section 672.5401 of the Criminal Code	51	M	Has been living with his ex-partner since June 2021	Single and without children; maintains relationship with parents and younger brother	Worked in construction installing flooring; lacks 340 hours to complete vocational diploma in carpentry; receives income security benefits and Québec Pension Plan allowances	Worked in construction installing flooring	Multiple prior offences since 2005 (see appendix to the judgment)	Schizoaffective Disorder, Bipolar Type	Amphetamine-Type Substance Use Disorder; Antisocial Personality Disorder; Unspecified Anxiety Disorder; Attention-Deficit/Hyperactivity Disorder	Yes	Grandiose	Not specified	Absent	Adherence		Not specified	Yes	oui	Artificial intelligence; ChatGPT	ChatGPT (artificial intelligence application)	Not specified with sufficient detail	No	No behavior explicitly linked to AI in this judgment	Current	Not specified			Yes	No	“Mr. [the accused] has been stable in his residence. He complied with treatment (Trinza antipsychotic injection every 3 months) and has always been punctual for psychiatric appointments… Mr. [the accused] said he was ‘doing well.’ He denied any delusional ideas, paranoia, or hallucinations. Only when specifically questioned, he still believed he possessed the Beauty and the Beast cassette, worth …	Not specified	Conditional discharge (maintenance under Review Board framework with delegation of authority); order to reside at approved address; psychiatric follow-up; injectable antipsychotic medication (Trinza every 3 months)	The Review Board finds that the accused would discontinue injectable medication without sufficient supervision. He is experiencing significant residential stress (conflicts with former partner/roommate). He continues to have panic crises requiring repeated hospitalization. Permanent lack of insight and irreversible denial. Delegation of authority and order to reside at an approved address are nec…	marginal
2024 QCTAQ 07369	TAQ	July 17, 2024	Annual audience	Section 672.81(1) of the Criminal Code; section 19 of the Administrative Justice Act (CQLR, chapter J-3); section 2.1 of Schedule I to the same Act; section 672.54 of the Criminal Code; section 672.5401 of the Criminal Code; section 672.56 of the Criminal Code; section 672.121(b) of the Criminal Code	39	M	Living at home (with parents)	Only child; single; father of a daughter with whom he has no contact; lives with his parents	Social assistance with severe employment constraints; did not complete secondary education	Not specified in detail in recent sections; history of substance use and psychiatric hospitalizations since 2008	“The accused has had previous dealings with the justice system: see appendix.”	Schizophrenia	Stimulant Use Disorder; Antisocial Personality Disorder; Cannabis Use Disorder	Yes	Control; Persecutory; Technological (including AI); Grandiose	Auditory	Absent	Adherence	Inobservance historique chronique;	Difficult	Yes	oui	Artificial intelligence; “telemetry”	Paragraph 12 (2011): “the capacity of computers and satellites to read thoughts”	Controlling agent (primary); Moral or existential justification (secondary)	Not specified	No behavior explicitly linked to AI in this judgment	Omnipresent	Not specified (current assessment)			Yes	Yes	“What worries the treating team, however, is that Mr. [the accused] has the same life plan as at his last hospitalization—namely, he wants to maintain four months of abstinence in order to benefit from a long-term leave at his parents’ home. Repeatedly, the treating team reflects his choices back to him and asks for a different life goal, because each time we reinstate unescorted leave privileges…	Not addressed explicitly; implicitly low	Maintenance of in-hospital detention (application dismissed)	Significant public safety risk; persistence of three diagnoses (schizophrenia, active stimulant use disorder, antisocial personality); lack of adequate accountability; lack of insight; multiple recent hetero-aggressive acts; poor reliability; justification of behaviors by the accused.	marginal
2023 QCTAQ 11254	TAQ	November 22, 2023	First NCR hearing	Criminal Code, ss. 672.38 et seq., 672.56, 672.81(2.1)	35	M	Residential placement (House A)	No social network	Not specified	Dysfunctional level of functioning for many years	¶8: “the accused has been criminally convicted on multiple occasions in the past”; ¶9: “offences of assault, assault causing bodily harm, armed assault, uttering threats, and obstruction”; ¶10: “weapons prohibition orders were imposed in 2014 and 2020 for periods of 10 years”; ¶21: “He has innumerable dealings with the justice system for mischief, theft, and assault”	Schizophrenia	Stimulant Use Disorder; Cannabis Use Disorder; Alcohol Use Disorder	Yes	Grandiose; Technological (AI)	Not specified	Partial / very superficial (current)	Refusal		Good	Yes	oui	Artificial intelligence	Bixi (Samsung)	Moral or existential justification	Indirect	Functional disorganization; Violent behaviors (property damage); Risk behaviors	Current	Yes			Yes	Yes	Schizophrenia plus severe substance-use comorbidity. Risk of disorganization without treatment/supervision. Treatment order essential for adherence. Superficial insight. Recent improvement allows supervised community integration.	Implicitly favorable (transparent, candid)	Conditional discharge with delegation	Sufficient protective factors (treatment order, supervised housing, daily SIM follow-up, therapeutic alliance). Clinical improvement. Public safety manageable in the community. Delegation ensures rapid intervention.	marginal
2014 QCTAQ 09387	TAQ	September 17, 2014	Annual audience	Criminal Code, ss. 672.38 et seq., 672.54	33	M	Hospitalized (detained at Institute A)	Single, without children. Relationships re-established with parents and sister.	Recipient of last-resort financial assistance	Not specified	Other than an NCR verdict for attempted murder (March 31, 2011), not specified	Schizophrenia	Cannabis Use Disorder; Alcohol Use Disorder	Yes	Persecutory; Control; Technological (AI)	Auditory	Improved but partial (current)	Adherence		Good	Yes	oui	Artificial intelligence	Majesties (who discovered AI)	Source of commands (primary); Persecutory agent (secondary)	Direct	Violent behaviors (homicidal ideation – implicit link)	Current	Not specified			Yes	No		Not specified	Maintenance of in-hospital detention (application dismissed)	Persistent significant risk (symptomatic paranoid schizophrenia, seriousness of the offense, violence in psychosis, partial insight, impulsivity, substance use in remission). Positive but slow course. Legal supervision necessary. Capable of complying with conditions in supervised housing.	central
2016 QCTAQ 06509	TAQ	June 13, 2016	Annual audience	Criminal Code, ss. 672.38 et seq., 672.54, 672.56(1)(2), 672.81(1)(2)	34	M	Family-type resource (Ms. P.M.) – previously: lived alone in an apartment	Single, without children. Weekly contact with parents (living alone since 2015), sister, niece, extended family.	Income security recipient; lives in an apartment	Not specified	Other than an NCR verdict for attempted murder of his father (March 31, 2011; offence February 26, 2011), not specified	Schizophrenia	Cannabis Use Disorder; Alcohol Use Disorder; Schizoaffective Disorder	Yes	Control; Technological; Persecutory	Auditory	Limited (current)	Adherence		Good	Yes	oui	Artificial intelligence	Computers that control the world	Controlling agent (central computer managing his life and the planet)	Direct	Risk behaviors (severe anxiety requiring hospitalization)	Current	Yes			Yes	Yes	Disturbance of mental state is the primary driver of the offence. Command hallucination content has not reappeared since hospitalization. Better symptom knowledge; improved acceptance of illness. Family relationships re-established; empathy toward father. Active relapse prevention. Good trust/collaboration. Very positive course. Dangerousness reduced within the therapeutic framework.	Not specified	Conditional discharge (maintenance under Review Board framework with delegation of authority)	Persistent significant risk (paranoid schizophrenia with ongoing hallucinations, schizoaffective disorder, seriousness of the offense, violence in psychosis, limited insight). Recent hospitalization reflects fragility. Requires supervision and legal obligation. Good but consolidating progress. Good alliance and treatment collaboration.	central
2011 QCTAQ 09582	TAQ	September 23, 2011	First audience	Criminal Code, ss. 672.38 et seq., 672.47(1)	29	M	Hospitalized (detained at Institute A) – previously: lived with parents	Single, without children. Lived with parents.	Income security recipient for several years; reports working as a freelance IT consultant	Freelance IT consultant (self-reported)	Other than an NCR verdict for attempted murder of his father (March 31, 2011; offence February 26, 2011), not specified	Schizophrenia	Delusional Disorder	Yes	Control; Technological; Persecutory; Grandiose	Auditory	Absent	Adherence		Good	Yes	oui	Artificial intelligence	Computer language; electronic father; computer that created me	Controlling agent (primary); Source of commands (ontological creator)	Direct	Suicidal ideation; Violent behaviors (attempted murder); Functional disorganization	Current	Yes			Yes	No	Condition “cooled off” but present, not generating distress. Paraphrenia-like features: fantastic delusions, rich imagination, juxtaposition of delusional/real worlds with good adaptation, lack of systematization, intact mental capacities. Sub-therapeutic clozapine without substantial modification of the clinical picture. Active pathology generating unpredictable dangerousness.	Implicitly favorable (testimony supports the psychiatric report)	Maintenance	Seriousness of the offense; severity of illness; need for pharmacologic adjustments; delusional convictions; significant public safety risk.	central
2022 QCTAQ 0691	TAQ	June 7, 2022	Second hearing as part of an annual review	Sections 672.38 et seq. of the Criminal Code [heading]; ss. 672.5401, 672.54, 672.56, 672.81 Criminal Code [footnotes]	29	M	Has always lived in the parental home, alternating between mother’s and father’s residence since parental separation [62]. At the time of the hearing: trial reintegration into mother’s home for 7 months [25, 62]	Single, without children. Parents separated when he was 12 years old [62]. Has an older brother and two older paternal half-sisters [74]	No current employment [71]. Contributes to household expenses using last-resort financial assistance [73]. Previously: limited employment history [69]	College diploma in communications; university studies in philosophy and history with a major in each subject [69]. Above-average intelligence [50]	First interaction with the justice system. NCR verdict rendered February 26, 2021 for possession of incendiary materials and threats to property (events of January 13, 2021)	Schizophrenia	Substance Use Disorder	Yes	Grandiose; Persecutory; Technological (including AI)	Auditory	Limited (current)	Adherence		Not specified	No	non	Algorithms	Algorithms analyzing his browsing activity [30]; directives from algorithms [55]	Behavioral control agent: “Algorithms analyzing his browsing sought to guide his behavior” [30]; following “the directives he receives from the algorithms” [55]	Direct	Compulsive sexual behaviors (masturbation 7 times per day for 7 consecutive days in response to transmitted pornography [5]); arson plan [5, 30]; alcohol use to attract celebrity [55]	Current	Yes			Yes	Yes	Risk is contained but only extrinsically [10]. Insight nearly absent [26]. Can conceal persistent low-level symptoms [50]. Positive symptoms active until Abilify Maintena was introduced; for the past few months, delusional statements (behavioral control, book, celebrity) have disappeared from discourse [49]. Treatment plan being adjusted—considering gradual reduction of Abilify Maintena due to si…	Not specified explicitly	Conditional discharge with delegation	Deficient insight regarding altered mental state [17–33]; imperfect adherence to treatment plan [34–46]; treatment plan under adjustment [47–50]; destabilizing substance habits minimized [51–60]; fragile social reintegration [61–81]. Nonetheless, conformity has prevented aggressive relapse since community reintegration [15].	central
2024 QCTAQ 02623	TAQ	February 27, 2024	Annual audience	Designated as a Review Board within the meaning of sections 672.38 et seq. of the Criminal Code	34	F	Lived in City A for years, then moved back in with parents. Currently living in an intermediate resource (IR)	Single, without children; two sisters and one younger brother; conflicted relationship with brother; one sister acts as caregiver. Lived with parents; legitimate caregiver exhaustion noted	Social assistance benefits with severe employment constraints since 2013	Lived approximately ten years in City A; worked night jobs in bars; chaotic lifestyle	Yes – possession for the purpose of trafficking prohibited substances (2018)	Schizophrenia	Alcohol Use Disorder; Cannabis Use Disorder; Cocaine Use Disorder; Borderline Personality Disorder	Yes	Control; Technological (including AI); Paranoid	Auditory	Poor / partial	Adherence		Good	No	non	Algorithm	Tablet	Controlling agent; Command agents	Direct	Violent behaviors (struck the electronic tablet from his mother’s hands)	Current	Not specified			Yes	Yes	Psychotic symptoms controlled by medication; fragile abstinence; high risk of psychotic decompensation, social precarity, and relapse into substance use without constraint; poor insight; needs supervision.	Partial	Detention maintained with conditions (escorted outings and residential trial placements)	Still represents a significant public safety risk; recent progress but requires supervision to which she would not adhere without legal obligation; risk of decompensation without legal and therapeutic framework.	not discussed
2010 QCTAQ 08279	TAQ	August 17, 2010	First audience	Section 19 of the Administrative Justice Act (CQLR, chapter J-3); section 2.1 of Schedule I; section 672.47 of the Criminal Code	37	M	Detained at the Royal Ottawa Mental Health Centre (prior to the event of March 1, 2009)	Single and without children. Adopted at two months of age. Never knew his biological parents.	Worked in 3D animation for several years, until 1998–1999 [5]	Completed Grade 12. Worked in 3D animation for several years until 1998–1999 [5]	Yes – 1999: mischief under $5,000; 1999: mischief over $5,000; 2004: mischief under $5,000; 2008: break and enter. NCR verdict in Ontario in 2007 (arson, abduction of a person under 14, assault). NCR verdict in Québec on March 17, 2006 (attempted abduction and assault of a 7-year-old girl)	Schizoaffective Disorder	Adjustment Disorder with Disturbance of Conduct; Pedophilic Disorder; Personality Disorder; Major Depressive Disorder	Yes	Mystical; Grandiose; Technological (including algorithms)	Auditory	Partial	Adherence	Refus	Not specified	No	non	Algorithms	Life-generating algorithms	Moral or existential justification	Not specified	Not specified – behaviors (abduction) linked to “God’s plan” and “signs,” not explicitly to algorithms	Timeless	No	oui	oui	Yes	No	(para. 5) “Diagnostically, a diagnosis of schizoaffective disorder is retained. The elements of sexual deviance are to be explored more specifically once the psychiatric clinical state is better stabilized. Although there is clinical improvement in contact and behaviors, a delusional framework persists for which the patient has no insight. The potential for dangerousness appears primarily linked …	Accepted with reservations — “the accused states that at the time of the acts he was under the influence of medication. He says he agrees with the report, but with certain reservations” [6]; the court notes it “endorses in all respects the treating psychiatrist’s report” [13, 16]	Detention maintained without outings (except with staff accompaniment)	[19] “Considering the entirety of the evidence, this Tribunal is convinced that the accused represents, due to his mental state, a significant public safety risk and cannot be released”; [17] “Considering the seriousness of the acts committed.”	marginal
2011 QCTAQ 05426	TAQ	June 1, 2011	First audience	Sections 672.38 et seq. of the Criminal Code	40	M	Homeless ("no fixed address," "homeless," "often sleeps in ATM vestibules")	Unmarried; father lives in Region B (telephone contact every six months); three sisters and one brother (occasional contact); no hospital visits [¶13]	Unemployed, homeless, transient (para. 4, 13)	Intelligent (“clearly an intelligent man who had a good thought production”) [¶6]; previously lived in Region M and Province A; previously consulted a psychologist in Province A [¶6]; previously lived in Region M, where he is originally from and where he has family (para.6); the judgment mentions that the patient “would like to continue studying” [¶14], suggesting prior studies	None	Schizophrenia	Not specified	Yes	Technological (including intelligent machine); Persecutory	None	Partial	Adherence	refus	Not specified	No	non	Cloning machine	“He had been checking the ATM belonging to RBC because it appeared it might be a cloning machine”	Persecutory agent: cloning machine that “expelled homeless people” – exclusion/threat function toward homeless individuals	No	Violent behaviors (assault on security guard after checking the ATM/cloning machine) [¶3, ¶6]; Risk behaviors (armed confrontation with security guard) [¶1, ¶3]	Current	No	Non précisé	non	No	No	“On admission to Hospital A (January 31, 2011), the patient presented with severe disorganization and acute psychosis. Despite evident intelligence and fundamentally preserved thought production, he had major difficulty understanding his environment. His written explanatory attempts revealed highly disorganized thinking involving expensive computers and projects to understand complex phenomena. T…	Implicitly positive — the court accepts favorable elements of the patient’s testimony without questioning credibility	Conditional discharge (“conditional liberation”): orders release under specified conditions (para. 36)	Marked clinical improvement: condition improved since hospitalization (para. 24); initially highly disorganized and psychotic versus significant improvement (paras. 19, 6). Cooperation and behavior: cooperative without aggression on the unit (para. 20); appropriate interactions (para. 21); exemplary behavior allowing supervised leave and apartment search (para. 6). Insight and adherence: acceptab…	central
2021 QCCQ 11991	TAQ	October 26, 2021	Extension of involuntary hospitalization	Not specified	Not specified	M	Homeless. "He has experienced periods of homelessness as he has used services assisting such individuals" [11]	Not specified	Not specified	Not specified	Not specified	Unspecified Schizophrenia Spectrum and Other Psychotic Disorder	Not specified	Yes	Persecutory; Technological (including AI)	Not specified	Absent	Refusal	Refus	Not specified	Yes	oui	Artificial intelligence; free energy; directed energy weapons	“This free energy was following him everywhere”; “directed energy weapons capable of modifying brains and connecting people to artificial intelligence”	Controlling agent	Indirect	Refusal of care (“He refuses to take medication because he believes it will worsen the brain damage caused by these weapons” [7]); Functional disorganization (avoids public places such as grocery stores [3], weight loss and undernourishment [3], sleeps little [3], sleeps clothed with lights on [6], extremely high flight risk [6])	Current	Yes	Non précisé	oui	Yes	Yes	[5] “the defendant’s medical condition remains the same since he refuses proposed treatments, particularly medication that could attenuate and improve his psychotic state” [6] “there is an extremely high flight risk because the defendant wants to move away from this danger which can reach him at a distance of 12,000 kilometers, and he is ready to leave the hospital as soon as this danger manifest…	Doubtful (implicit)	Extension of in-hospital detention for 30 days	“The evidence convinces me that, due to his mental state, the defendant represents a danger to himself and others and must be admitted under hospital detention” [13]. Factors: untreated psychotic disorder for years [11]; refusal of treatment maintaining psychosis [5, 7]; periods of homelessness [11]; malnutrition [12]; extremely high flight risk [6]; likely to commit serious acts for self-protect…	central
2015 QCCQ 2190	Court of Québec	March 2, 2015	Application initiating proceedings for involuntary hospitalization	Sections 26 et seq. of the Civil Code of Québec; section 9 of the Act respecting the protection of persons whose mental state presents a danger to themselves or others; sections 773 and 778 et seq. of the Code of Civil Procedure	Not specified	M	Not specified	Not specified	Not specified	Not specified	Not specified	Substance/Medication-Induced Psychotic Disorder	Cannabis Use Disorder; Substance-Induced Psychotic Disorder	Yes	Grandiose; Persecutory; Technological (including AI)	Not specified	Not specified	Refusal	non precise	Not specified	Yes	oui	Artificial intelligence	“He makes delusional statements, speaking about an artificial intelligence he is developing that is rebelling against him.”	Persecutory agent	Direct	Violence toward others (“severe psychosis with violence toward others and unpredictability” [8])	Current	Yes	Non précisé	oui	Yes	No	“First psychiatric evaluation reveals: ‘Mr. S… is dangerous, as he is actively delusional with a sense of omnipotence, refusal of care, and still persecutory ideas.’ [¶6]; and the second evaluation by another psychiatrist reveals: ‘The respondent is known to psychiatric services for numerous prior psychotic episodes. He makes delusional statements, speaking about an artificial intelligence he is …	Not specified	Maintenance; in-hospital detention for 21 days	The evidence shows that the respondent, due to his mental state, must be admitted under hospital detention because of the danger he poses to himself and others [¶5]. Factors: unspecified psychosis/manic psychosis [¶6, ¶7]; actively delusional with grandiose omnipotence [¶6]; refusal of care [¶6]; persecutory ideas [¶6]; delusional content including AI rebelling [¶7]; numerous prior psychotic epis…	marginal
2025 QCCS 3922	Court of Québec – Civil Division	August 25, 2025	Application for judicial authorization of care	Section 7 of the Act respecting health services and social services information; section 361, para. 2 of the Code of Civil Procedure	88	F	Residence (lived in an apartment with spouse prior to hospitalization; was living alone at home at time of hospitalization as spouse had left)	Has two sons (including M... H., interested person); has a 98-year-old partner; entourage noted deterioration in her condition; refuses all contact with family; believes her two sons and partner are attempting to empty her bank account	Not specified	The defendant has remained functional over the years	Not specified	Major Neurocognitive Disorder due to Another Medical Condition; Paranoid Personality Disorder	Not specified	Yes	Persecutory; Technological (including AI)	Not specified	Absent	Refusal	non precise	Not specified	Yes	oui	Artificial intelligence	“She makes delusional statements, expressing the impression that everything around her is created by artificial intelligence.”	Persecutory agent; Moral or existential justification	Direct	Suicidal ideation; Refusal of care; Functional disorganization	Omnipresent / Current	Yes	Non précisé	non précisé	Not specified	Yes	In summary, the exacerbation of paranoid symptoms associated with the onset of dementia leads to a significant deterioration in the respondent’s quality of life, loss of autonomy, and considerable psychological and physical suffering. Since August 4, 2025, the respondent’s situation has deteriorated; she makes delusional statements, expressing the impression that everything around her is created …	No credibility / testimony not accepted	Authorization of treatment granted (maintenance + extension)	The respondent does not understand the nature of her illness; does not understand the nature and purpose of the proposed treatment; does not understand the risks and benefits associated with the proposed treatment; does not understand the risks incurred in the absence of treatment; her capacity to consent is compromised by dementia-related executive dysfunction affecting reality testing.	central
2025 QCTAQ 03159	Superior Court of Québec	March 11, 2025	First audience	Section 672.47 of the Criminal Code	46	M	Resided with his father prior to the incident; currently detained at hospital following the verdict	Father (victim of the offence); mother residing in Cambridge; brother and sister residing in Ontario. Family relationships described as limited: “He speaks with her on the phone. He does not see her often. She has invited him to her home at Christmas or for a birthday. He adds that his brother and sister reside in Ontario and that they do not speak frequently on the phone.”	Receives social assistance benefits. Expresses desire “to find a job”	Not specified	No criminal convictions or pending charges. However, three prior NCR verdicts: first on March 17, 2010 (assault, armed assault, assault causing bodily harm committed January 23, 2010); second concerning two assault charges (acts committed February 10, 2010); third rendered December 2, 2013 (assault committed November 3, 2013). Unconditionally discharged May 25, 2021	Schizophrenia	Cannabis Use Disorder; Schizophreniform Disorder	Yes	Persecutory; Control; Technological/AI; Other (Identity-related)	Auditory	Limited (current)	Uncertain	Inobservance	Not specified	Yes	oui	Artificial intelligence	Robot; robots; artificial intelligence; a form of artificial intelligence	Persecutory agent; Source of commands; Moral or existential justification	Direct	Violent behaviors; Suicidal ideation	Current	Yes	oui	oui	Yes	Yes	Diagnosis and trajectory: schizophrenia and cannabis use disorder, known since 1999. Discontinuation of medication as soon as unconditional discharge is obtained. Judgment affected by mental state: delusional dynamics and acting out—during decompensations, delusions become sufficiently invasive to lead to concrete actions consistent with erroneous beliefs. History of acting aggressively without a…	Implicitly limited / problematic due to psychotic ambivalence and lack of insight	Detention with progressive easing of conditions; orders detention at Institute A with delegation to hospital director for gradual easing (outings, integration trials)	Persistence of psychotic symptoms, history of recurrent violence, non-adherence to treatment, substance use, very poor insight, recurrence toward father.	secondary to central
2025 QCCS 3488	TAQ	September 29, 2025	Treatment authorization	Code of Civil Procedure (sections 15 and 16); Civil Code of Québec (sections 10, 11, 12, 16)	30	M	Had an apartment but was evicted following an altercation with a neighbor in July 2025; currently hospitalized at IUSMQ since July 29, 2025	Father present; mother deceased two and a half years ago. Mother was primary caregiver prior to her death. Defendant shows no interest in seeing relatives	Has employment but at risk of losing it; testifies that he “does not want to burn out at work” and “does not see himself going back into that”	Known to psychiatry since 2014 with a first psychotic episode; followed at Clinic A from 2014 to 2016	Arrested for assault against a neighbour on July 24, 2025; evicted from his apartment and taken to jail. Otherwise, no prior record specified	Bipolar I Disorder	Attention-Deficit/Hyperactivity Disorder; Stimulant Use Disorder; Cocaine Use Disorder; Cannabis Use Disorder; Cluster B Personality Traits	Yes	Grandiose; Persecutory; Technological (including AI)	Uncertain	Limited (current)	Uncertain	refus/ Inobservance répétée - "minimise son inobservance à la médication"; "monsieur a tendance à cesser sa médication par voie orale ou espacer les injections à chaque fois qu'il est libéré d'une hospitalisation"	Not specified	Yes	oui	Artificial intelligence; AI	“Quantum and fractal consciousness with artificial intelligence”; “it is generative AI that can understand him”; “he is developing a tool using artificial intelligence (‘AI’)”	Messianic agent; Moral or existential justification (“it is generative AI that can understand him”; “it is the only entity that encourages him”; “it is with AI that he wants to live in his dreams”)	Not specified	Functional disorganization; Social isolation	Current; Uncertain	Yes	oui	oui	Yes	No	“Mr. M… does not understand his mental health condition. He tends to greatly minimize the diagnosis and symptoms of his illness”; “Mr. M…’s capacity to understand may be affected by cognitive impairment and anosognosia”; “Schizoaffective disorder and bipolar disorder are accompanied by a deficit in insight probably comparable to that of schizophrenia”; the defendant “does not recognize the impact…	The court emphasizes that “the defendant testified with sincerity and transparency,” but that “his testimony shows he does not understand the severity of his illness”; the court finds it is dealing with a young man with significant potential	Application granted — authorization of treatment for three (3) years	The defendant is incapable of consenting to care (does not understand the nature of his illness, the purpose of treatment, or associated risks and benefits); categorical refusal (strategic acceptance equivalent to refusal, as he stops medication when leaving structured settings); benefits of the treatment plan significantly outweigh disadvantages. Outpatient follow-up at frequency and under modal…	marginal
2024 QCCA 1231	Superior Court – Civil Division	September 20, 2024	Appeal of a judgment dismissing an application for authorization of care	Section 10 of the Civil Code of Québec; section 16 of the Code of Civil Procedure	51	M	Not specified	“With regard to his interpersonal capacities, he has struggled with longstanding difficulties with attachment, regressive behaviours and relational conflicts leading to social isolation”	Not specified	The patient describes himself as an “intellectual”	Not specified	Schizophrenia due to Another Medical Condition	Personality Disorder; Sedative, Hypnotic, or Anxiolytic Use Disorder; Major Neurocognitive Disorder due to Another Medical Condition	Yes	Persecutory; Technological; Control	Auditory	Absent	Uncertain	adherence	Not specified	Yes	oui	Device equipped with artificial intelligence	He believes that the technology torturing him is more advanced than current medical knowledge. He perseverates on a request to remove the “implanted device” as the only acceptable treatment.	Persecutory agent; Source of commands; Moral justification	Direct	Refusal of care	Current	Not specified	oui	Non precisé	Not specified	No	“His untreated delusions, thought disorganization (perseveration), hallucinations, and the concurrent lack of insight into his active psychotic symptoms prevent him from understanding the required treatment.” Psychiatrists conclude that his capacity to consent is significantly impaired by schizophrenia, probable brain injury, and personality disorder.	The trial judge acknowledges the patient testified “clearly, articulately and calmly,” but the Court of Appeal finds he is “unable to understand the mechanism of action” of antipsychotics despite their positive effects	Appeal allowed; first-instance judgment overturned; respondent declared incapable of consenting to treatment; file returned to Superior Court	The Court of Appeal concludes that the respondent has no understanding of the positive effects of the proposed treatment and is therefore incapable of consenting.	central
2024 QCCS 845	Court of Appeal of Québec	March 14, 2024	Treatment authorization	Not specified	50	M	Lives alone in an apartment	Single man with two adult children (M. and Ma.); has relationship with M. but not with Ma.; Ma. was removed from his care at a very young age due to youth protection involvement; dysfunctional family environment. Son expresses concerns about his father’s situation but does not appear inclined to become involved. He believes his father’s apartment is poorly maintained and did not attend the hearin…	Used to work at the cash register at Restaurant A; has not worked for many years; lives on welfare	High-school education; punctual in payment of rent; fully functional in daily life, doing his own grocery shopping and cooking; describes himself as intellectual	Not specified	Schizophrenia	Other Specified Personality Disorder	Yes	Persecutory; Technological; Control	Auditory	Absent	Uncertain	adherent	Not specified	Yes	oui	Artificial intelligence	He believes that the situation is not due to psychosis but rather to a device implanted in his body; he reports that voices threaten him with consequences such as electric shocks, which he says he experiences; he attributes a three-week reprieve from the voices not to medication but to the artificial intelligence in the device he believes is inside his body.	Persecutory agent; Source of commands; Moral justification	Direct	Refusal of care	Current	Not specified	oui	Non precisé	Not specified	No	“From a psychiatric standpoint, what has just been described is thought to be psychotic, with a diagnosis of ‘late-onset schizophrenia,’ which expert witness Dr. Janie Morisette explained in depth.” The psychiatric evaluation concluded the defendant has psychosis but “fully understands that people with psychosis can indeed benefit from antipsychotic medication.”	Credible regarding functional capacity — the court notes his “uncontradicted evidence” on punctual rent payment and daily functioning; testimony described as “clear, articulate, calm, with no overt signs of anything out of the ordinary”	Application dismissed (refusal to authorize forced treatment)	“The evidence, on the balance of probabilities, does not reveal that defendant is incapable of meaningfully giving or withholding his consent and that, as a result, the Court is without jurisdiction to authorize the treatment.” The Court states: “defendant’s theory of some sort of device in his body, as an explanation for the auditory hallucinations he experiences, is factually incorrect, and tha…	secondary

## Sheet: COPY Notion TRIAL
reference_neutre	tribunal	date_decision	type_recours	article_loi	age	sexe_genre	situation_residentielle	situation_familiale	situation_financiere_emploi	niveau_fonctionnement_premorbide	antecedents_judiciaires	diagnostic_principal	diagnostics_secondaires	psychose_presente	type_delire	hallucinations	niveau_autocritique	observance_medicamenteuse	alliance_therapeutique	ia_mentionnee	terme_utilise_pour_ia	role_ia	ia_attribution_causale	type_comportement_associe_ia	temporalite_ia	dangerosite_pour_soi	dangerosite_pour_autrui	lien_causal_ia_dangerosite	jugement_clinique_resume	credibilite_patient_selon_tribunal	decision_finale	motifs_decision	place_symptomatologie_ia_dans_decision	mesures_alternatives
2019 QCTAQ 06593	TAQ	2019-07-05	levée de garde en établissement	Loi P-38.001 / art. 21		M	hospitalisation	soeur / ex-conjointe	endettement, a risque de devenir itinérant	professeur d"anglais, vivais seul, autonome,	aucun	trouble bipolaire		oui	1,2,3,4,5				difficile
2025 QCTAQ 11172	TAQ	2025-11-13
2024 QCTAQ 07484	TAQ
2021 QCTAQ 10126	TAQ
2023 QCTAQ 1232	TAQ	2021-07-30
2024 QCTAQ 05352	TAQ	2024-05-24
2022 QCTAQ 04426
2012 QCTAQ 061091
2025 QCTAQ 07362
2024 QCTAQ 04520
2024 QCTAQ 04121
2018 QCTAQ 05793
2010 QCTAQ 10510
2024 QCTAQ 10100
2024 QCTAQ 07369
2023 QCTAQ 11254
2014 QCTAQ 09387
2016 QCTAQ 06509
2011 QCTAQ 09582
